# Supplementary material for: Yellow sea mediated segregation between North East Asian Dryophytes species
Source: PLoS One. 2020 Jun 24;15(6):e0234299. doi: 10.1371/journal.pone.0234299 (PMC7314424; doi:10.1371/journal.pone.0234299)
Supplement: S1 Appendix — This dataset includes longitude and latitude data for each of the datapoints included in the data analysis presented. (XLSX) [file pone.0234299.s001.xlsx]

## Sheet: Supplement 1_GPS coordinates dr
Species	Latitude	Longitude
Dryophytes immaculatus	39.4497	117.057
Dryophytes immaculatus	38.5827	117.253
Dryophytes immaculatus	34.8857	119.096
Dryophytes immaculatus	34.9632	114.792
Dryophytes immaculatus	33.6522	113.041
Dryophytes immaculatus	33.426	120.12
Dryophytes immaculatus	32.8718	111.47
Dryophytes immaculatus	32.9747	111.793
Dryophytes immaculatus	32.7314	119.542
Dryophytes immaculatus	32.7496	110.245
Dryophytes immaculatus	32.7459	111.675
Dryophytes immaculatus	32.5973	114.552
Dryophytes immaculatus	32.3526	111.07
Dryophytes immaculatus	32.2969	119.196
Dryophytes immaculatus	32.3282	113.877
Dryophytes immaculatus	32.0358	120.746
Dryophytes immaculatus	31.9848	119.406
Dryophytes immaculatus	31.9308	118.547
Dryophytes immaculatus	31.9207	119.807
Dryophytes immaculatus	31.9901	114.64
Dryophytes immaculatus	31.7711	119.482
Dryophytes immaculatus	31.8082	120.19
Dryophytes immaculatus	31.6676	120.579
Dryophytes immaculatus	31.705	119.183
Dryophytes immaculatus	31.824	115.019
Dryophytes immaculatus	31.6258	116.92
Dryophytes immaculatus	31.4505	119.564
Dryophytes immaculatus	31.3735	120.791
Dryophytes immaculatus	31.3896	121.225
Dryophytes immaculatus	31.3671	117.841
Dryophytes immaculatus	31.4038	117.134
Dryophytes immaculatus	31.3862	116.253
Dryophytes immaculatus	31.3576	121.205
Dryophytes immaculatus	31.303	118.468
Dryophytes immaculatus	31.2008	117.055
Dryophytes immaculatus	31.1881	116.01
Dryophytes immaculatus	31.1343	116.138
Dryophytes immaculatus	31.1319	116.15
Dryophytes immaculatus	30.8755	120.722
Dryophytes immaculatus	30.93	120.054
Dryophytes immaculatus	30.72	116.389
Dryophytes immaculatus	30.7157	116.468
Dryophytes immaculatus	30.5811	114.222
Dryophytes immaculatus	30.5559	112.176
Dryophytes immaculatus	30.2692	108.904
Dryophytes immaculatus	29.8985	116.13
Dryophytes immaculatus	29.6942	109.156
Dryophytes immaculatus	28.5594	108.881
Dryophytes immaculatus	27.9938	108.412
Dryophytes immaculatus	27.9964	108.421
Dryophytes immaculatus	27.9605	108.592
Dryophytes immaculatus	27.9662	108.591
Dryophytes immaculatus	22.0826	106.729
Dryophytes suweonensis	39.549	125.439
Dryophytes suweonensis	37.9661	126.6
Dryophytes suweonensis	37.8983	126.757
Dryophytes suweonensis	37.8862	126.744
Dryophytes suweonensis	37.8502	126.777
Dryophytes suweonensis	37.8193	126.796
Dryophytes suweonensis	37.8128	126.811
Dryophytes suweonensis	37.8019	126.812
Dryophytes suweonensis	37.8225	126.734
Dryophytes suweonensis	37.769	126.766
Dryophytes suweonensis	37.7607	126.73
Dryophytes suweonensis	37.7489	126.772
Dryophytes suweonensis	37.7474	126.446
Dryophytes suweonensis	37.748	126.381
Dryophytes suweonensis	37.7944	126.436
Dryophytes suweonensis	37.6979	126.715
Dryophytes suweonensis	37.6829	126.707
Dryophytes suweonensis	37.7141	126.64
Dryophytes suweonensis	37.6724	126.63
Dryophytes suweonensis	37.639	126.456
Dryophytes suweonensis	37.6415	126.469
Dryophytes suweonensis	37.3502	126.81
Dryophytes suweonensis	37.2378	127.004
Dryophytes suweonensis	37.0693	127.013
Dryophytes suweonensis	37.0725	127.181
Dryophytes suweonensis	37.1028	127.448
Dryophytes suweonensis	37.1034	127.526
Dryophytes suweonensis	37.0938	127.541
Dryophytes suweonensis	37.1039	127.572
Dryophytes suweonensis	37.0951	127.619
Dryophytes suweonensis	37.013	126.902
Dryophytes suweonensis	37.0455	127.006
Dryophytes suweonensis	37.0132	126.99
Dryophytes suweonensis	37.0599	127.156
Dryophytes suweonensis	37.0281	127.263
Dryophytes suweonensis	37.0189	127.23
Dryophytes suweonensis	37.0078	127.217
Dryophytes suweonensis	37.0054	127.299
Dryophytes suweonensis	37.0034	127.282
Dryophytes suweonensis	36.9682	126.916
Dryophytes suweonensis	36.9653	126.863
Dryophytes suweonensis	36.962	126.877
Dryophytes suweonensis	36.9612	126.964
Dryophytes suweonensis	36.9773	126.995
Dryophytes suweonensis	36.9925	126.984
Dryophytes suweonensis	36.964	126.98
Dryophytes suweonensis	36.9675	127.008
Dryophytes suweonensis	36.9863	127.196
Dryophytes suweonensis	36.9751	127.176
Dryophytes suweonensis	36.9706	127.149
Dryophytes suweonensis	36.9539	127.222
Dryophytes suweonensis	36.984	127.797
Dryophytes suweonensis	36.9896	127.777
Dryophytes suweonensis	36.9795	127.793
Dryophytes suweonensis	36.9778	127.782
Dryophytes suweonensis	36.9799	127.809
Dryophytes suweonensis	36.8961	126.899
Dryophytes suweonensis	36.9362	126.958
Dryophytes suweonensis	36.9435	127.086
Dryophytes suweonensis	36.9306	127.126
Dryophytes suweonensis	36.9281	127.165
Dryophytes suweonensis	36.9295	127.196
Dryophytes suweonensis	36.9104	126.777
Dryophytes suweonensis	36.8804	127.126
Dryophytes suweonensis	36.8783	127.052
Dryophytes suweonensis	36.8692	127.035
Dryophytes suweonensis	36.879	126.976
Dryophytes suweonensis	36.8754	126.96
Dryophytes suweonensis	36.8576	126.946
Dryophytes suweonensis	36.8698	126.865
Dryophytes suweonensis	36.8559	126.957
Dryophytes suweonensis	36.8463	126.949
Dryophytes suweonensis	36.8604	127.488
Dryophytes suweonensis	36.8584	126.804
Dryophytes suweonensis	36.8289	127.047
Dryophytes suweonensis	36.7845	127.006
Dryophytes suweonensis	36.7856	126.991
Dryophytes suweonensis	36.7846	126.885
Dryophytes suweonensis	36.822	126.82
Dryophytes suweonensis	36.7955	126.816
Dryophytes suweonensis	36.7253	127.115
Dryophytes suweonensis	36.7312	127.019
Dryophytes suweonensis	36.7514	127.057
Dryophytes suweonensis	36.7593	127.026
Dryophytes suweonensis	36.7591	126.986
Dryophytes suweonensis	36.757	126.933
Dryophytes suweonensis	36.7281	126.865
Dryophytes suweonensis	36.7663	126.777
Dryophytes suweonensis	36.7468	126.725
Dryophytes suweonensis	36.6776	127.121
Dryophytes suweonensis	36.6974	126.73
Dryophytes flaviventris sp. nov.	36.2266	127.074
Dryophytes flaviventris sp. nov.	36.2285	127.156
Dryophytes flaviventris sp. nov.	36.1628	127.048
Dryophytes flaviventris sp. nov.	36.1086	126.976
Dryophytes flaviventris sp. nov.	36.0031	126.925
Dryophytes flaviventris sp. nov.	35.9935	126.906
Dryophytes flaviventris sp. nov.	35.9899	126.93
Dryophytes flaviventris sp. nov.	35.9778	126.923
Dryophytes flaviventris sp. nov.	35.9774	126.903
Dryophytes flaviventris sp. nov.	35.9874	126.889
Dryophytes flaviventris sp. nov.	35.9872	126.962
Dryophytes flaviventris sp. nov.	35.9786	126.96
Dryophytes flaviventris sp. nov.	35.9592	126.9
Dryophytes flaviventris sp. nov.	35.9658	126.916
Dryophytes flaviventris sp. nov.	35.9576	126.876
Dryophytes flaviventris sp. nov.	35.9238	126.925
Dryophytes flaviventris sp. nov.	35.9274	127.001
Dryophytes flaviventris sp. nov.	35.9124	127.043
Dryophytes flaviventris sp. nov.	35.9127	127.084
